# Supplementary material for: Genome-Wide Analysis and Functional Characterization of Pyruvate Kinase (PK) Gene Family Modulating Rice Yield and Quality
Source: Int J Mol Sci. 2022 Dec 5;23(23):15357. doi: 10.3390/ijms232315357 (PMC9739881; doi:10.3390/ijms232315357)
Supplement: Supplementary file 1 [file ijms-23-15357-s001.zip]

Archive with 1 entries (1 files):
- ijms-2077178-supplementary.pdf
